# Supplementary material for: How Valid Are Wearable Devices in Team Sports? A Systematic Review
Source: Sports (Basel). 2026 Jun 26;14(7):264. doi: 10.3390/sports14070264 (PMC13416585; doi:10.3390/sports14070264)
Supplement: Supplementary file 1 [file sports-14-00264-s001.zip]

Archive with 1 entries (1 files):
- sports-4322020-supplementary.pdf
